# Supplementary material for: Oculomotor Abnormalities and Nystagmus in Brainstem Disease: A Mini Review
Source: Audiol Res. 2025 Nov 6;15(6):150. doi: 10.3390/audiolres15060150 (PMC12641633; doi:10.3390/audiolres15060150)
Supplement: Supplementary file 1 [file audiolres-15-00150-s001.zip]

Archive with 1 entries (1 files):
- audiolres-3864609-supplementary.pptx
